# Supplementary material for: Reactivation of a Transplant Recipient's Inherited Human Herpesvirus 6 and Implications to the Graft
Source: J Infect Dis. 2024 May 20;231(2):e267–76. doi: 10.1093/infdis/jiae268 (PMC11841639; doi:10.1093/infdis/jiae268)
Supplement: jiae268_Supplementary_Data [file jiae268_supplementary_data.zip]

Archive with 5 entries (5 files):
- Hannolainen_et_al_Supplementary materials_5.4.24.docx
- Supplementary  Figure 3.tiff
- Supplementary Figure 1.tiff
- Supplementary Figure 2.tiff
- Supplementary Figure 4.tiff
